# Supplementary material for: Aspergillus fumigatus Supernatants Disrupt Bronchial Epithelial Monolayers: Potential Role for Enhanced Invasion in Cystic Fibrosis
Source: J Fungi (Basel). 2023 Apr 19;9(4):490. doi: 10.3390/jof9040490 (PMC10141846; doi:10.3390/jof9040490)
Supplement: Supplementary file 1 [file jof-09-00490-s001.zip]

Archive with 1 entries (1 files):
- jof-2283803-supplementary.pdf
